# Supplementary material for: Systematic Review of Cancer Targeting by Nanoparticles Revealed a Global Association between Accumulation in Tumors and Spleen
Source: Int J Mol Sci. 2021 Dec 1;22(23):13011. doi: 10.3390/ijms222313011 (PMC8657629; doi:10.3390/ijms222313011)
Supplement: Supplementary file 1 [file ijms-22-13011-s001.zip]

Archive with 1 entries (1 files):
- ijms-1472787-supplementary.xlsx
