# Supplementary material for: Systematic Review of Cancer Targeting by Nanoparticles Revealed a Global Association between Accumulation in Tumors and Spleen
Source: Int J Mol Sci. 2021 Dec 1;22(23):13011. doi: 10.3390/ijms222313011 (PMC8657629; doi:10.3390/ijms222313011)
Supplement: Supplementary file 1 [file ijms-22-13011-s001.zip › ijms-1472787-supplementary.xlsx]

## Sheet: New review table
Table S1					38														Biodistribution parameters		Depletion Ratio (DR)						ENT, kinetics of tumor accumulation
New ID	Publ ID	Title	year	link	Combinatorial targeting entries	particle type	Targeted molecule	Targeting molecule	Particle size	Z-potential	cell type	Cancer type	Tumor type	Mice strain	Half time in circulation for slow kinetics, h	Biodistribution Dose mg/kg	Units	Tumor Volume for biodistribution studies	Tumor/spleen for targeted NPs	Tumor/Liver for targeted NPs	Heart	Liv	Spleen	Lung	Kidn	Maximum enrichment of nanoparticles by targeting (ENT)	1	2	3	4	5	6	7	8	12	24	48	72	intraperitonial Injection route	Relative changes of tumor volumes (TV)	Relative gains of survival (SG)	Normalized gains of survival (nSG)	Drug loading	Treatment Dose mg/kg	units	Duration of tumor growth	Number of nanoparticle administrations	Total treatment dose	Max ENTx Number of nanoparticle administrations
1	1	Tissue-penetrating delivery of compounds and nanoparticles into tumors	2010	https://www.ncbi.nlm.nih.gov/pmc/articles/PMC2791543/	1	Fe3O4 nanoworms	αv integrins AND neuropilin-1	iRGD peptide	85		22Rv1	Prostate	orthotopic xenografts	nude		5	mg/kg									2			2				2											5	mg/kg				0
2	1	Tissue-penetrating delivery of compounds and nanoparticles into tumors	2010	https://www.ncbi.nlm.nih.gov/pmc/articles/PMC2791543/	1	BSA (Abr)	αv integrins AND neuropilin-1	iRGD peptide	120		22Rv1	Prostate	orthotopic xenografts	nude		3	mg/kg	250			1	0.769231	0.833333	1	0.666667	8			8											2.8			PTX	3	mg/kg		6	18	48
3	1	Tissue-penetrating delivery of compounds and nanoparticles into tumors	2010	https://www.ncbi.nlm.nih.gov/pmc/articles/PMC2791543/	1	BSA (Abr)	αv integrins AND neuropilin-1	iRGD peptide	120		BT474	Breast	xenografts	nude		9	mg/kg	250			1	1	1	1	1	11			11											1.83333			PTX	3	mg/kg	20	7	21	77
4	2	Investigating the Impact of Nanoparticle Size on Active and Passive Tumor Targeting Efficiency	2014	https://www.ncbi.nlm.nih.gov/pubmed/24821383		PEG Au	transferrin receptor	transferrin	15	-0.64	MDA-MB-435	melanoma	xenografts	CD1 nude athymic mice												1.5								1.2		1.5												0	0
5	2	Investigating the Impact of Nanoparticle Size on Active and Passive Tumor Targeting Efficiency	2014	https://www.ncbi.nlm.nih.gov/pubmed/24821383		PEG Au	transferrin receptor	transferrin	30	-11	MDA-MB-435	melanoma	xenografts	CD1 nude athymic mice												2.1								2.1		1.5												0	0
6	2	Investigating the Impact of Nanoparticle Size on Active and Passive Tumor Targeting Efficiency	2014	https://www.ncbi.nlm.nih.gov/pubmed/24821383		PEG Au	transferrin receptor	transferrin	60	-9	MDA-MB-435	melanoma	xenografts	CD1 nude athymic mice												3.3								3.3		2.5												0	0
7	2	Investigating the Impact of Nanoparticle Size on Active and Passive Tumor Targeting Efficiency	2014	https://www.ncbi.nlm.nih.gov/pubmed/24821383		PEG Au	transferrin receptor	transferrin	100	-5	MDA-MB-435	melanoma	xenografts	CD1 nude athymic mice												1.5								1.5		1.5												0	0
8	3	Systematic surface Engineering of Magnetic Nanoworms for in vivo Tumor Targeting	2009	https://www.ncbi.nlm.nih.gov/pmc/articles/PMC3058937/		Fe3O4 nanoworms	clotted plasma proteins	CREKA	85		MDA-MB-435	melanoma	xenografts	BALB/c nude	18	3	mg/kg	65				1				2.5										2.5												0	0
9	3	Systematic Surface Engineering of Magnetic Nanoworms for in vivo Tumor Targeting	2009	https://www.ncbi.nlm.nih.gov/pmc/articles/PMC3058937/		Fe3O4 nanoworms	clotted plasma proteins	CREKA	85		HT1080	Fibrosarcoma	xenografts	BALB/c nude	18	3	mg/kg	65				1.42857				4										4												0	0
10	4	In vivo tumor targeting and spectroscopic detection with surface-enhanced Raman nanoparticle tags	2008	https://www.ncbi.nlm.nih.gov/pubmed/18157119/		PEG Au	EGFR	EGFR Ab	80		Tu686	squamous cell carcinoma	xenografts	nude				15	0.3	0.7		0.8	1.42857	1	1	10					10																	0	0
11	5	Tumor-penetrating nanosystem strongly suppresses breast tumor growth	2017	https://www.ncbi.nlm.nih.gov/pmc/articles/PMC5819594/		Fe3O4 nanoworms -5k PEG	p32	Lin TT1 peptide	60	-1.35	MCF10CA1a	HRAS transformed cell line	orthotopical xenografts	BALB/c nude		7.5	mg/kg									7					7									3.4375			Apoptotic peptide	7.5	mg/kg	20	6	45	42
12	6	Nanoparticles that communicate in vivo to amplify tumour targeting	2011	https://www.ncbi.nlm.nih.gov/pmc/articles/PMC3361766/	1	Fe3O4 nanoworms	FXIII coagulation cascade	Factor XIII peptide	60		MDA-MB-435	melanoma	xenografts	nu/nu mice		2	mg/kg									3										3								2	mg/kg			0	0
13	6	Nanoparticles that communicate in vivo to amplify tumour targeting	2011	https://www.ncbi.nlm.nih.gov/pmc/articles/PMC3361766/	1	liposome	FXIII coagulation cascade	Factor XIII peptide	150		MDA-MB-435	melanoma	xenografts	nu/nu mice												2										2				3			Dox plus passively targeted gold NR thermo induced coagulation			23	1	0	2
14	7	Development of Chitosan Oligosaccharide-Modified Gold Nanorods for in Vivo Targeted Delivery and Noninvasive Imaging by NIR Irradiation	2012	https://www.ncbi.nlm.nih.gov/pubmed/?term=23030814		GNP nanorods	EGFR	EGFR Ab	80	-30	CAL 27	squamous cell carcinoma	xenografts	BALB/c nude		4	mg/kg		5	5	2	5	1.51515	1	2	5.2										5.2								4	mg/kg			0	0
15	8	Coadministration of a Tumor-Penetrating Peptide Enhances the Efficacy of Cancer Drugs	2010	https://www.ncbi.nlm.nih.gov/pmc/articles/PMC2881692/	1	liposome	αv integrins AND neuropilin-1	iRGD peptide			22Rv1	Prostate	orthotopic xenografts	nude		5	mg/kg				10	5	1.42857	1.42857	1.25	14			14											1.875			Dox	5	mg/kg	31	17	85	238
16	8	Coadministration of a Tumor-Penetrating Peptide Enhances the Efficacy of Cancer Drugs	2010	https://www.ncbi.nlm.nih.gov/pmc/articles/PMC2881692/	1	BSA (Abr)	αv integrins AND neuropilin-1	iRGD peptide	120		BT474	Breast	xenografts	nude							4	3.0303	2	5	0.769231	12.5			12.5											2.29167			PTX	3	mg/kg	24	12	36	150
17	8	Coadministration of a Tumor-Penetrating Peptide Enhances the Efficacy of Cancer Drugs	2010	https://www.ncbi.nlm.nih.gov/pmc/articles/PMC2881692/	1	BSA (Abr)	αv integrins AND neuropilin-1	iRGD peptide	120		22Rv1	Prostate	orthotopic xenografts	nude							0.769231	2.5	2.5	2	0.5	10			10											3			PTX	3	mg/kg	24	16	48	160
18	9	P selectin is a nanotherapeutic delivery target in the tumor microenvironment	2016	https://www.ncbi.nlm.nih.gov/pmc/articles/PMC5064151/	1	Dextran nanoparticle	p-selectin	Fucoidan	105	-55	JHU-LX33	Small cell lung cancer	oatient derived xenograft	nu/nu mice		20	mg/kg		40	13.3333	1	0.909091	1	0.909091	1	4										2.5		4		6.5			PTX	20	mg/kg	31	1	20	4
19	10	Single Chain Epidermal Growth Factor Receptor Antibody Conjugated Nanoparticles for in vivo Tumor Targeting and Imaging	2009	https://www.ncbi.nlm.nih.gov/pmc/articles/PMC3626261/		Fe3O4 nanoparticles	EGFR	EGFR Ab			MIA PaCa-2	pancreas	ortotopic xenograft	nude		200	pmole		1.08	0.55102		1.33333	2.1		1	4.7					4.6					4.7												0	0
20	11	Enhanced Melanoma Targeted Therapy by “Fru‐Blocked” Phenyboronic Acid‐Modified Multiphase Antimetastatic Micellar Nanoparticles	2018	https://www.ncbi.nlm.nih.gov/pmc/articles/PMC6247072/	1	two amphiphilic conjugates, Low mol weight heparin, LMWH‐TOS and PBA‐LMWH‐TOS	low pH and sialic acid	Fructose‐blocked Phenylboronic acid	140	-26.7	B16F10	melanoma	xenografts	C57BL/6	7.1	3	mg/kg	500	2	0.777778	1	2	1.11111	0.8	1	3.625										3.625				5.83333			Dox	3	mg/kg	21	5	15	18.125
21	11	Enhanced Melanoma Targeted Therapy by “Fru‐Blocked” Phenyboronic Acid‐Modified Multiphase Antimetastatic Micellar Nanoparticles	2018	https://www.ncbi.nlm.nih.gov/pmc/articles/PMC6247072/	1	two amphiphilic conjugates, Low mol weight heparin, LMWH‐TOS and PBA‐LMWH‐TOS	sialic acid	Phenylboronic acid	140	-26.7	B16F10	melanoma	xenografts	C57BL/6	4.6	3	mg/kg	500	1	0.5	1	1.25	1	0.5	0.666667	2										2				2.91667			Dox	4	mg/kg	21	5	20	10
22	12	Nano-delivery of fraxinellone remodels tumor microenvironment and facilitates therapeutic vaccination in desmoplastic melanoma	2018	https://www.ncbi.nlm.nih.gov/pmc/articles/PMC6071534/#SM0		liposomes DSPE-PEG	Sigma receptor	anisamide ligand	145		BPD6	melanoma	xenografts	C57BL/6		30	mg/kg		4	1.5	10	1	1	1.42857	3.33333	1.3										1.3								30	mg/kg			0	0
23	13	Tumor targeting profiling of hyaluronan-coated lipid based-nanoparticles	2015	https://pubs.rsc.org/en/content/articlelanding/2014/NR/C3NR06102G#divAbstract		liposome	CD44	Hualuronic Acid	190	-22.7	B16F10	melanoma	xenografts	C57BL/6		90	mg/kg	45				0.833333	1.16	1	0.5	6.33333				6.33333						4.33333	3.33333			3			MTX	0.25	mg/kg	24	5	1.25	31.6667
24	14	131I-Traced PLGA-Lipid Nanoparticles as Drug Delivery Carriers for the Targeted Chemotherapeutic Treatment of Melanoma	2017	https://nanoscalereslett.springeropen.com/articles/10.1186/s11671-017-2140-7		PLGA-PEG	Folat receptor	Folic Acid	175	-20	B16F10	melanoma	xenografts	BALB/C	18.5	5	mg/kg	80	2	1.6	1	1	1	1	1	2										2				8.88889			PTX	5	mg/kg	48	40	200	80
25	15	Receptor Targeted Nanoparticles for In Vivo Imaging of Breast Cancer	2009	https://www.ncbi.nlm.nih.gov/pmc/articles/PMC2727672/		Fe3O4 nanoparticles	uPAR receptor	amino-terminal uPAR peptide	18	-11	4T1	Breast	xenografts	BALB/c nude					3	1		2	5		0.8	3						3																0	0
26	16	Precise targeting of cancer metastasis using multi-ligand nanoparticles incorporating four different ligands	2018	https://pubs.rsc.org/en/content/articlelanding/2018/nr/c8nr02513d#divAbstract	1	DSPE-PEG-ligand Liposomes	αv integrins , P-selectin,fibronectin, EGFR	c(RGDfC) peptide	100	3	4T1	Breast	lung metastasis	BALB/C												2			2																			0	0
27	16	Precise targeting of cancer metastasis using multi-ligand nanoparticles incorporating four different ligands	2018	https://pubs.rsc.org/en/content/articlelanding/2018/nr/c8nr02513d#divAbstract	1	DSPE-PEG-ligand Liposomes	αv integrins , P-selectin,fibronectin, EGFR	CREKA peptide	100	3	4T1	Breast	lung metastasis	BALB/C												2			2																			0	0
28	16	Precise targeting of cancer metastasis using multi-ligand nanoparticles incorporating four different ligands	2018	https://pubs.rsc.org/en/content/articlelanding/2018/nr/c8nr02513d#divAbstract	1	DSPE-PEG-ligand Liposomes	αv integrins , P-selectin,fibronectin, EGFR	P-selectin peptide	100	3	4T1	Breast	lung metastasis	BALB/C												2.2			2.2																			0	0
29	16	Precise targeting of cancer metastasis using multi-ligand nanoparticles incorporating four different ligands	2018	https://pubs.rsc.org/en/content/articlelanding/2018/nr/c8nr02513d#divAbstract	1	DSPE-PEG-ligand Liposomes	αv integrins , P-selectin,fibronectin, EGFR	EGFR peptide	100	3	4T1	Breast	lung metastasis	BALB/C												1.9			1.9																			0	0
30	16	Precise targeting of cancer metastasis using multi-ligand nanoparticles incorporating four different ligands	2018	https://pubs.rsc.org/en/content/articlelanding/2018/nr/c8nr02513d#divAbstract	1	DSPE-PEG-ligand Liposomes	αv integrins , P-selectin,fibronectin, EGFR	c(RGDfC), EGFR peptides	100	3	4T1	Breast	lung metastasis	BALB/C												3.9			3.9																			0	0
31	16	Precise targeting of cancer metastasis using multi-ligand nanoparticles incorporating four different ligands	2018	https://pubs.rsc.org/en/content/articlelanding/2018/nr/c8nr02513d#divAbstract	1	DSPE-PEG-ligand Liposomes	αv integrins , P-selectin,fibronectin, EGFR	c(RGDfC), P-selectin, CREKA fibronect, EGFR peptides	100	3	4T1	Breast	lung metastasis	BALB/C												6			6																			0	0
32	17	Antitumor effect of iRGD peptide-modified liposomes containing conjugated linoleic acid–paclitaxel (CLA-PTX) on B16-F10 melanoma	2013	https://www.ncbi.nlm.nih.gov/pmc/articles/PMC4077607/	1	liposomes DSPE-PEG	αv integrins AND neuropilin-1	iRGD peptide	93	-24	B16F10	melanoma	xenografts	BALB/c nude		2	mg/kg	300	1.5	0.8		0.666667	0.884956	1.11111		2	1.8			2						1				4	1.71429	0.304348	CLA-PTX	2	mg/kg	19	5	10	10
33	18	P selectin is a nanotherapeutic delivery target in the tumor microenvironment	2016	https://www.ncbi.nlm.nih.gov/pmc/articles/PMC5064151/	1	Dextran nanoparticle	p-selectin	Fucoidan	105	-55	B16F10	melanoma	metastasis tail injected cells	C57BL/6		20	mg/kg		40	13.3333	1	0.909091	1	0.909091	1	2.5										2.5					3.14286	0.233333	Dox	8	mg/kg	100	1	8	2.5
34	19	Multimodal silica nanoparticles are effective cancer-targeted probes in a model of human melanoma	2011	https://www.ncbi.nlm.nih.gov/pmc/articles/PMC3223837/		silica	αb integrins	RGD peptide	7		M21	melanoma	xenograft	nu/nu mice	5.6	20	μCi/mouse		0.529412	0.45	0.6	0.4	0.705882	0.25	1	3				1.66667						3													0
35	20	Phenylboronic Acid-Mediated Tumor Targeting of Chitosan Nanoparticles	2016	http://www.thno.org/v06p1378.htm		chitosan nanoparticles	sialic acid residues	Phenylboronic acid	160	5	H22	Hepatocellular carcinoma	xenografts	ICR		6	Dox mg/kg	200	0.25	0.125		1.33333	1	1.66667	1	1.4	1	1		1.2					1.4	1.15	1.3			1.66667			Dox	6	mg/kg	7	1	6	1.4
36	21	Tumor penetrability and anti-angiogenesis using iRGD peptide-mediated delivery of doxorubicin-polymer conjugates.	2014	https://www.ncbi.nlm.nih.gov/pubmed/25023394/	1	PE- PAMAM dendrimer	αv integrins AND neuropilin-1	iRGD peptide	20	2.45	C6	glioma	Intracranial glioma	ICR	29	7.5	Dox mg/kg		2	1.8	1	1	0.769231	1	1.42857	4.09091			4.09091			1.39474			2.3	2.5	2.5	2.5			7.18182	0.297297	Dox	7.5	mg/kg	60	4	30	16.3636
37	22	Method of establishing breast cancer brain metastases affects brain uptake and efficacy of targeted, therapeutic nanoparticles	2019	https://www.ncbi.nlm.nih.gov/pmc/articles/PMC6336738/		Tf-PEG-nitroPBA	transferrin receptor	transferrin	30	-1.32	BT474	Breast	metastasis tail injected cells	Rag2−/−;Il2rg−/−		4	CPT mg/mg									10										10				2			CPT	4	mg/kg	56	4	16	40
38	23	RGD-modified PEG–PAMAM–DOX conjugates: In vitro and in vivo studies for glioma	2011	https://www.ncbi.nlm.nih.gov/pubmed/?term=21496485		PAMAM dendrimer PPSD	αv integrins	RGD peptide			C6	glioma	intracranial glioma	ICR	20	7.5	mg/kg		0.8	0.5	1	0.25	0.333333	1	0.333333	2			2			2			2	1.2	1.2				5	0	Dox	7.5	mg/kg	80	4	30	8
39	24	PD-1/PD-L1 pathway and angiogenesis dual recognizable nanoparticles for enhancing chemotherapy of malignant cancer	2018	https://www.ncbi.nlm.nih.gov/pmc/articles/PMC6225483/		PEG-PCL	PD-L1 Tumor vasc	PD-L1 and Tum vasc recognizing peptide	103	-26	C6	glioma	intracranial glioma	nude		5	mg/kg		1	0.441176	1	1.17647	1.25	1.42857	1.66667	3.33333										3.33333					5.71429	0.35	PTX	5	mg/kg	60	3	15	10
40	25	Development of PLGA-lipid nanoparticles with covalently conjugated indocyanine green as a versatile nanoplatform for tumor-targeted imaging and drug delivery	2016	https://www.ncbi.nlm.nih.gov/pmc/articles/PMC5104302/		PLGA-PEG	Folat receptor	Folic Acid	115	-25	U87MG	glioblastoma	xenografts	BALB/c nude	7.1	15	mg/kg	100	4	1.5	1	0.909091	1	1	1	5	3					3.7			5	4.5	3			60			ICG	15	mg/kg	28		0	0
41	26	Targeting of p32 in peritoneal carcinomatosis with intraperitoneal linTT1 peptide-guided pro-apoptotic nanoparticles	2017	https://www.ncbi.nlm.nih.gov/pmc/articles/PMC6129970/	1	Fe3O4 nanoworms	p32	Lin TT1 peptide	80		MKN-45P	gastric cancer	dessiminated IP tumors	nude		5	mg/kg									4					4								IP	2.04545			Apoptotic peptide	5	mg/kg	15	7	35	28
42	26	Targeting of p32 in peritoneal carcinomatosis with intraperitoneal linTT1 peptide-guided pro-apoptotic nanoparticles	2017	https://www.ncbi.nlm.nih.gov/pmc/articles/PMC6129970/	1	Fe3O4 nanoworms	p32	Lin TT1 peptide	80		CT26	Colon	dessiminated IP tumors	Balb/c		5	mg/kg									7.33333					7.33333								IP	5				5	mg/kg	15	7	35	51.3333
43	26	Targeting of p32 in peritoneal carcinomatosis with intraperitoneal linTT1 peptide-guided pro-apoptotic nanoparticles	2017	https://www.ncbi.nlm.nih.gov/pmc/articles/PMC6129970/	1	Fe3O4 nanoworms	p32	Lin TT1 peptide	80		SKOV-3	Ovarian serous cystadenocarcinoma	dessiminated IP tumors	nude		5	mg/kg									2.375					2.375								IP	2.08333				5	mg/kg	15	7	35	16.625
44	27	Targeted Nanoparticles Deliver siRNA to Melanoma	2010	https://www.sciencedirect.com/science/article/pii/S0022202X15346273?via%3Dihub		liposome DSAA-PEG	Sigma receptor	anisamide ligand	100	25	B16F10	melanoma	xenografts	C57BL/6		1.2	siRNA mg/kg	15811.4	10	10	1	1.42857	6.66667	1.42857	1.25	10				10										2.82843			c-Myc siRNA formulated plus DSAA itself	1.2	siRNA mg/kg	11	3	3.6	30
45	28	In-vivo biodistribution and highly efficient tumour targeting of carbon nanotubes in mice.	2007	https://www.ncbi.nlm.nih.gov/pubmed/?term=10.1038%2Fnnano.2006.170		Carbon nanotubes	αv integrins	RGD peptide			U87MG	glioblastoma	xenograft	BALB/c nude					2	0.625	1	0.909091	0.714286	0.5	0.5	4.66667			2.9			2.9				4.66667													0
46	29	Substance P-modified human serum albumin nanoparticles loaded with paclitaxel for targeted therapy of glioma	2018	https://www.sciencedirect.com/science/article/pii/S2211383517302824		Albumin	neurokinin-1	SP-peptide	168	-12.8	U87MG	glioblastoma	intracranial glioma	nude		0.5	mg/kg		3	1.5	1	1.42857	1.14286	0.5	1	3										3				2.52	2	0.137931	PTX	10	mg//kg	21	3	30	9
47	30	Recombinant nanocomposites by the clinical drugs of Abraxane® and Herceptin® as sequentially dual-targeting therapeutics for breast cancer	2018	https://www.ncbi.nlm.nih.gov/pmc/articles/PMC5820917/		BSA (Abr)	HER2	Her2 antibody	120		SK-BR-3	Breast	xenografts	BALB/c nude												3										3				3.003			PTX	20	mg/kg	27	4	80	12
48	31	Improved antitumor activity of TRAIL fusion protein via formation of self-assembling nanoparticle	2017	https://www.ncbi.nlm.nih.gov/pmc/articles/PMC5320504/		RGD-TRAIL-ELP	αv integrins	RGD peptide	200		COLO-205	Colon	xenografts	nude		5	mg/kg		5.3	2.66667	1.25	1	0.833333	1.66667	1	3										3							TRIAL	5	mg/kg			0	0
49	32	Biodistribution and in Vivo Activities of Tumor-Associated Macrophage-Targeting Nanoparticles Incorporated with Doxorubicin	2014	https://www.ncbi.nlm.nih.gov/pmc/articles/PMC4255729/	1	PLGA-PEG	mannose receptor	mannose	150	-27	B16F10	melanoma	xenografts	C57BL/6		10	Dox mg/kg									1.2						1.2																	0
50	32	Biodistribution and in Vivo Activities of Tumor-Associated Macrophage-Targeting Nanoparticles Incorporated with Doxorubicin	2014	https://www.ncbi.nlm.nih.gov/pmc/articles/PMC4255729/	1	PLGA-PEG	mannose receptor	low ph	150	-27	B16F10	melanoma	xenografts	C57BL/6		10	Dox mg/kg									1.1						1.1																	0
51	32	Biodistribution and in Vivo Activities of Tumor-Associated Macrophage-Targeting Nanoparticles Incorporated with Doxorubicin	2014	https://www.ncbi.nlm.nih.gov/pmc/articles/PMC4255729/	1	PLGA-PEG	mannose receptor	mannose and low ph	150	-27	B16F10	melanoma	xenografts	C57BL/6		10	Dox mg/kg	180	2	4		4				4						4				4	4			0			dox	10	mg/kg	16	2	20	8
52	33	Tumor Penetrating Nanoparticles for Enhanced Anticancer Activity of Combined Photodynamic and Hypoxia-Activated Therapy	2017	https://www.ncbi.nlm.nih.gov/pmc/articles/PMC5332348/	1	PLGA/liposomes DSPE-PEG-DBCO	αv integrins AND neuropilin-1	iRGD peptide	112	-34.1	4T1	Breast	orthotopic xenografts	BALB/C		4	ICG mg/kg	175	2.75	2.75	0.5	1.66667	0.909091	0.5	0.588235	3										3	2.5			11			ICG and hypoxia-activated prodrug tirapazamine (TPZ)	2.5	mg/kg	13	2	5	6
53	34	pH-triggered intracellular release from actively targeting polymer micelles.	2013	https://www.ncbi.nlm.nih.gov/pubmed/?term=10.1016%2Fj.biomaterials.2013.02.071		FA-PECL-hyd-DOX	Folat receptor low ph	Folic Acid	71		4T1	Breast	xenograft	BALB/C	14	5	mg/kg		3.8	1.58333	2	1.30769	2.6	1.66667	1.25	6.33333	1.75	2.15385		2.14286		2.4				6.33333				3.75			Dox	5	mg/kg		5	25	31.6667
54	35	Neovasculature and circulating tumor cells dual-targeting nanoparticles for the treatment of the highly-invasive breast cancer	2016	https://www.ncbi.nlm.nih.gov/pubmed/?term=27794222	1	PLGA-PEG	EPCAM OR VEGFR	K237 peptide and Ep23 aptamer	122	-25	4T1	Breast	orthotopic xenografts	BALB/c nude	6.7	1	mg/kg		1.2963	0.7	1	1.33333	1.33333	1	1.25	3.85714										3.85714					4.72727	0.34375	PTX	5	mg/kg	60	5	25	19.2857
55	36	Specific cancer stem cell-therapy by albumin nanoparticles functionalized with CD44-mediated targeting	2018	https://jnanobiotechnology.biomedcentral.com/articles/10.1186/s12951-018-0424-4		cationic BSA-based nanoparticles	CD44	Hualuronic Acid	180	30	B16F10	melanoma	metastasis tail injected cells	C57BL/6					2.4	1		1	2			3								3														0	0
56	37	Neovasculature and circulating tumor cells dual-targeting nanoparticles for the treatment of the highly-invasive breast cancer	2016	https://www.ncbi.nlm.nih.gov/pubmed/?term=27794222		PLGA-PEG	VEGFR	K237 peptide	122	-28	4T1	Breast	orthotopic xenografts	BALB/c nude	6.7	1	mg/kg		1.2963	0.7	1	1.27273	1.6	1.25	1.25	2.85714										2.85714					2.90909	0.34375	PTX	5	mg/kg	60	5	25	14.2857
57	38	Coadministration of oligomeric hyaluronic acid modified liposomes with tumor penetrating peptide-iRGD peptide enhances the antitumor efficacy of doxorubicin against melanoma	2017	https://www.ncbi.nlm.nih.gov/pubmed/?term=Coadministration+of+oligomeric+hyaluronic+acid+modified+liposomes+with+tumor+penetrating+peptide-iRGD peptide+enhances+the+antitumor+efficacy+of+doxorubicin+against+melanoma	1	liposome	CD44	Hualuronic Acid	128	-7.4	B16F10	melanoma	xenografts	C57BL/6		5	Dox mg/kg				1	1.53846	1.51515	1	1.25	1.2				1.2										1.44	3	0.0833333	Dox	4	mg/kg	22	3	12	3.6
58	38	Coadministration of oligomeric hyaluronic acid modified liposomes with tumor penetrating peptide-iRGD peptide enhances the antitumor efficacy of doxorubicin against melanoma	2017	https://www.ncbi.nlm.nih.gov/pubmed/?term=Coadministration+of+oligomeric+hyaluronic+acid+modified+liposomes+with+tumor+penetrating+peptide-iRGD peptide+enhances+the+antitumor+efficacy+of+doxorubicin+against+melanoma	1	liposome	αv integrins AND neuropilin-1 AND CD44	iRGD peptide coadministered Hualuronic Acid	128	-7.4	B16F10	melanoma	xenografts	C57BL/6	7.33333	5	Dox mg/kg		2.5	0.857143	1	2	1.51515	1.25	1.25	2.4				2.4										2.4	5	0.0833333	Dox	5	mg/kg	22	3	15	7.2
59	39	Coating Solid Lipid Nanoparticles with Hyaluronic Acid Enhances Antitumor Activity against Melanoma Stem-like Cells	2015	http://www.thno.org/v05p0755.htm		solid lipid nanoparticles	CD44	Hualuronic Acid	190	32	B16F10	melanoma	metastasis tail injected cells	C57BL/6		1	mg/kg		3.16667	1.72727	0.25	1.66667	0.833333		5	5.6	3.8	5.33333				5.6								2	2.66667	0.2	PTX	1	mg/kg	24	6	6	33.6
60	40	Neovasculature and circulating tumor cells dual-targeting nanoparticles for the treatment of the highly-invasive breast cancer	2016	https://www.ncbi.nlm.nih.gov/pubmed/?term=27794222		PLGA-PEG	EPCAM	Ep23 aptamer	122	-29	4T1	Breast	orthotopic xenografts	BALB/c nude	6.7	1	mg/kg		1.2963	0.7	1	1.33333	1	1	1.25	1.57143										1.57143					2.54545	0.34375	PTX	5	mg/kg	60	5	25	7.85714
61	41	Investigation of different targeting decorations effect on the radiosensitizing efficacy of albumin-stabilized gold nanoparticles for breast cancer radiation therapy	2019	https://www.ncbi.nlm.nih.gov/pubmed/30711685		BSA-GNP	glucose transporter	glucose	13		4T1	Breast	orthotopic xenografts	BALB/C		10	mg/kg		2.2	2		0.909091	0.833333	1.25	1	1.3										1.3				1.08333	0.909091	0.22	radiation	10	mg/kg	21	1	10	1.3
62	42	Synergistic active targeting of dually integrin αvβ3/CD44-targeted nanoparticles to B16F10 tumors located at different sites of mouse bodies	2016	https://www.sciencedirect.com/science/article/pii/S0168365916303297	1	solid lipid nanoparticles	CD44 OR integrin αvβ3	Hualuronic Acid Tetraiodothyroacetic acid	225	40	B16F10	melanoma	xenografts	C57BL/6		4	mg/kg									2.75				2.75										4.125	3.77778	0.5625	DTX	4	mg/kg	10	7	28	19.25
63	42	Synergistic active targeting of dually integrin αvβ3/CD44-targeted nanoparticles to B16F10 tumors located at different sites of mouse bodies	2016	https://www.sciencedirect.com/science/article/pii/S0168365916303297	1	solid lipid nanoparticles	CD44 OR integrin αvβ3	Hualuronic Acid Tetraiodothyroacetic acid	225	40	B16F10	melanoma	metastasis tail injected cells	C57BL/6		4	mg/kg									2.25				2.25										13.5	5	0.28	DTX	4	mg/kg	60	7	28	15.75
64	42	Synergistic active targeting of dually integrin αvβ3/CD44-targeted nanoparticles to B16F10 tumors located at different sites of mouse bodies	2016	https://www.sciencedirect.com/science/article/pii/S0168365916303297	1	solid lipid nanoparticles	CD44	Hualuronic Acid	225	40	B16F10	melanoma	xenografts	C57BL/6		4	mg/kg									1.5				1.5										2.53846	1.88889	0.5625	DTX	4	mg/kg	10	7	28	10.5
65	42	Synergistic active targeting of dually integrin αvβ3/CD44-targeted nanoparticles to B16F10 tumors located at different sites of mouse bodies	2016	https://www.sciencedirect.com/science/article/pii/S0168365916303297	1	solid lipid nanoparticles	CD44	Hualuronic Acid	225	40	B16F10	melanoma	metastasis tail injected cells	C57BL/6		4	mg/kg									1.34				1.34										9	2.85714	0.28	DTX	4	mg/kg	60	7	28	9.38
66	42	Synergistic active targeting of dually integrin αvβ3/CD44-targeted nanoparticles to B16F10 tumors located at different sites of mouse bodies	2016	https://www.sciencedirect.com/science/article/pii/S0168365916303297	1	solid lipid nanoparticles	integrins	Tetraiodothyroacetic acid	225	40	B16F10	melanoma	xenografts	C57BL/6		4	mg/kg									1.35				1.35										1.26923	1.44444	0.5625	DTX	4	mg/kg	10	7	28	9.45
67	42	Synergistic active targeting of dually integrin αvβ3/CD44-targeted nanoparticles to B16F10 tumors located at different sites of mouse bodies	2016	https://www.sciencedirect.com/science/article/pii/S0168365916303297	1	solid lipid nanoparticles	integrins	Tetraiodothyroacetic acid	225	40	B16F10	melanoma	metastasis tail injected cells	C57BL/6		4	mg/kg									1.2				1.2										2.7	2.28571	0.28	DTX	4	mg/kg	60	7	28	8.4
68	43	Investigation of different targeting decorations effect on the radiosensitizing efficacy of albumin-stabilized gold nanoparticles for breast cancer radiation therapy	2019	https://www.ncbi.nlm.nih.gov/pubmed/30711685		BSA-GNP	glutamine receptor	glutamine	13		4T1	Breast	orthotopic xenografts	BALB/C		10	mg/kg		6.5625	5		0.833333	0.833333	1.25	1.66667	2.4										2.4				2.16667	2.36364	0.22	radiation	10	mg/kg	21	1	10	2.4
69	43	Investigation of different targeting decorations effect on the radiosensitizing efficacy of albumin-stabilized gold nanoparticles for breast cancer radiation therapy	2019	https://www.ncbi.nlm.nih.gov/pubmed/30711685		BSA-GNP	Folat receptor	Folic Acid	13		4T1	Breast	orthotopic xenografts	BALB/C		10	mg/kg		5.9375	4.5		1	0.714286	1.25	1.42857	2.1										2.1				1.85714	1.90909	0.22	radiation	10	mg/kg	21	1	10	2.1
70	44	Targeted delivery of doxorubicin to breast cancer cells by aptamer functionalized DOTAP/DOPE liposomes	2015	https://www.spandidos-publications.com/10.3892/or.2015.4136		DOTAP:DOPE liposomes	4T1 cell	anti-4T1 cell aptamer	120	35	4T1	Breast	xenografts	BALB/C				33	0.3	0.2	1	1.11111	1	1	1	6										6				2.2			Dox			30	10	0	60
71	45	A size shrinkable nanoparticle-based combined anti-tumor and anti-inflammatory strategy for enhanced cancer therapy	2018	https://www.ncbi.nlm.nih.gov/pubmed/29770821	1	RD NPs connected to GNPs like satellites	αv integrins	RGD peptide	130	-6	4T1	Breast	xenografts	BALB/C				500	4	0.705882	1	1.66667	1	1	1	2										2				0						20	4	0	8
72	46	Transferrin-Conjugated Polymeric Nanoparticle for Receptor-Mediated Delivery of Doxorubicin in Doxorubicin-Resistant Breast Cancer Cells	2019	https://www.mdpi.com/1999-4923/11/2/63/htm		poloxamer core silica shell	transferrin receptor	transferrin	90	-16.5	MDA-MB-231	Breast	xenografts	BALB/c nude					8.36364	1.41538	4	1.33333	2	1.81818	1	8.36364										8.36364												0	0
73	47	A comprehensive study of iRGD peptide-modified liposomes with improved chemotherapeutic efficacy on B16 melanoma	2014	https://www.tandfonline.com/doi/full/10.3109/10717544.2014.903580	1	liposomes DSPE-PEG	αv integrins AND neuropilin-1	iRGD peptide	95	-1.59	B16	melanoma	xenograft	C57BL/6		1	Dox mg/kg		0.5	0.5		1				1.5									1.5					1.66667			Dox	1	mg/kg		4	4	6
74	48	A doxorubicin delivery platform using engineered natural membrane vesicle exosomes for targeted tumor therapy.	2014	https://www.ncbi.nlm.nih.gov/pubmed/?term=A+doxorubicin+delivery+platform+using+engineered+natural+membrane+vesicle+exosomes+for+targeted+tumor+therapy	1	exosomes	αv integrins AND neuropilin-1	iRGD peptide	97		MDA-MB-231	Breast	xenograft	BALB/c nude		3	Dox mg/kg			2		1	1			3		3												4.375			Dox	3	mg/kg		6	18	18
75	49	The antitumor activity of a doxorubicin loaded, iRGD peptide-modified sterically-stabilized liposome on B16-F10 melanoma cells: in vitro and in vivo evaluation	2013	https://www.ncbi.nlm.nih.gov/pmc/articles/PMC3716561/	1	liposomes DSPE-PEG	αv integrins AND neuropilin-1	iRGD peptide	90	-14.9	B16F10	melanoma	xenograft	BALB/C nude imagin, C57BL/6 for tumor Growth												2									2					3	3.4	0.178571	Dox	3	mg/kg	22	3	9	6
76	50	In situ low-immunogenic albumin-conjugating-corona guiding nanoparticles for tumor-targeting chemotherapy	2018	https://pubs.rsc.org/en/content/articlelanding/2018/BM/C8BM00692J#divAbstract		PLGA-PEG	SPARC endocytosis	malamide, non/spec plasma proteins	175	-11.6	4T1	Breast	xenografts	Balb/c	11	5	PTX mg/kg	250	4	1	0.5	0.666667	0.333333	1	0.5	1.56				1.2						1.56				1.61538			PTX	10	mg/kg	14	4	40	6.24
77	51	T cell-targeting nanoparticles focus delivery of immunotherapy to improve antitumor immunity	2017	https://www.ncbi.nlm.nih.gov/pmc/articles/PMC5700944/		PLGA-PEG	CD8	CD8 Fab	269	-7.7	B16	melanoma	xenograft	C57BL/6												36	36									8	2							2	mg/kg			0	0
78	51	T cell-targeting nanoparticles focus delivery of immunotherapy to improve antitumor immunity	2017	https://www.ncbi.nlm.nih.gov/pmc/articles/PMC5700944/		PLGA-PEG	PD-1	PD-1 Fab	269	-5	B16	melanoma	xenograft	C57BL/6												4	4																	2	mg/kg			0	0
79	51	T cell-targeting nanoparticles focus delivery of immunotherapy to improve antitumor immunity	2017	https://www.ncbi.nlm.nih.gov/pmc/articles/PMC5700944/		PLGA-PEG	PD-1	PD-1 Fab	269	-12	MC38	Colon	xenograft	C57BL/6												4	4													5	13	0	SD-208	2	mg/kg	26	10	20	40
80	51	T cell-targeting nanoparticles focus delivery of immunotherapy to improve antitumor immunity	2017	https://www.ncbi.nlm.nih.gov/pmc/articles/PMC5700944/		PLGA-PEG	PD-1	PD-1 Fab	269	-12	MC38	Colon	xenograft	C57BL/6												4	4													7.2	13	0.0416667	R848	2	mg/kg	40	10	20	40
81	52	AS1411 aptamer-targeted gold nanoclusters effect on the enhancement of radiation therapy efficacy in breast tumor-bearing mice	2018	https://www.ncbi.nlm.nih.gov/pubmed/30334677		BSA-GNP	nucleolin	AS1411 aptamer	15.2		4T1	Breast	xenografts	BALB/c		8	mg/kg		7	7		1	0.8	1.42857	1	1.6										1.6			IP	2	1.33333	0.529412	radiation	8	mg/kg	18	1	1	1.6
82	53	4PD Functionalized Dendrimers: A Flexible Tool for In Vivo Gene Silencing of Tumor-Educated Myeloid Cells	2017	https://www.jimmunol.org/content/198/10/4166		G5-PAMAM dendrimer	IL-4Rα	IL-4Rα spec peptide	170		4T1	Breast	xenograft	BALB/C					2.08333	1.36364						8.3		8.3																				0	0
83	53	4PD Functionalized Dendrimers: A Flexible Tool for In Vivo Gene Silencing of Tumor-Educated Myeloid Cells	2017	https://www.ncbi.nlm.nih.gov/pmc/articles/PMC3940962/#SD1		G5-PAMAM dendrimer	IL-4Rα	IL-4Rα spec peptide	170		CT26	Colon	xenograft	BALB/C												8.16667		8.16667																				0	0
84	53	4PD Functionalized Dendrimers: A Flexible Tool for In Vivo Gene Silencing of Tumor-Educated Myeloid Cells	2017	https://www.ncbi.nlm.nih.gov/pubmed/28396317		G5-PAMAM dendrimer	IL-4Rα	IL-4Rα spec peptide	170		B16	melanoma	xenograft	C57BL/6												8.66667		8.66667															STAT3 and C/EBPβ shRNA plus dermal incorporation of pcDNA3 encoding the poorly immunogenic tumor-specific gp70-derived Ag, AH1			27	3	0	26
85	54	Polydopamine-Based Surface Modification of Novel Nanoparticle-Aptamer Bioconjugates for In Vivo Breast Cancer Targeting and Enhanced Therapeutic Effects	2016	http://www.thno.org/v06p0470.htm		PLGA	nucleolin	AS1411 aptamer	112	-14.3	MCF-7	Breast	xenografts	SCID	2.25	10	DTX mg/kg	80	20	10	1	0.833333	1	0.833333	1	5										5				2.25			DTX	10	mg/kg	20	5	50	25
86	55	Molecular imaging-guided photothermal/photodynamic therapy against tumor by iRGD peptide-modified indocyanine green nanoparticles	2016	https://www.ncbi.nlm.nih.gov/pubmed/26739551	1	liposomes DSPE-PEG	αv integrins AND neuropilin-1	iRGD peptide	115	-34	4T1	Breast	xenograft	BALB/C		20	ICG mg/kg	100	6	1.5		1	0.909091	0.666667	1	2										2							ICG	2	mg/kg	30	1	2	2
87	56	Antibody-Targeted Chemotherapy for the Treatment of Melanoma.	2016	https://www.ncbi.nlm.nih.gov/pubmed/27197186		BSA(Arb)	VEGF-A	VEGF-Ab	160		A375	melanoma	xenograft	nude	8											1.8				1.67				1.8							3.71429	1	Arbaxane (PTX)	30	mg/kg	120	1	30	1.8
88	57	Treatment of pancreatic ductal adenocarcinoma with tumor antigen specific-targeted delivery of paclitaxel loaded PLGA nanoparticles	2018	https://bmccancer.biomedcentral.com/articles/10.1186/s12885-018-4393-7#Sec2		PLGA PCL-PEG	MUC1	TAB0004 Ab			KCM-LUC	pancreas	ortotopic xenograft	C57/Bl6		50	mg/kg			4						30										30													0
89	58	Development of a multi-target peptide for potentiating chemotherapy by modulating tumor microenvironment.	2016	https://www.ncbi.nlm.nih.gov/pubmed/27619239/	1	liposomes DSPE-PEG	αv integrins AND neuropilin-1	iRGD peptide	166	-11.4	4T1	Breast	xenograft	BALB/C	7	5	Dox mg/kg		2.33333	1.75		1.42857	1	1.11111	1.2	2									2	2	1.75	1.5		1.4	1.04167	0.923077	Dox	5	mg/kg	20	2	10	4
90	58	Development of a multi-target peptide for potentiating chemotherapy by modulating tumor microenvironment.	2016	https://www.ncbi.nlm.nih.gov/pubmed/27619239/	1	liposomes DSPE-PEG	αv integrins AND neuropilin-1 and Legumain	nRGD (modif iRGD peptide)	152	-13.6	4T1	Breast	xenograft	BALB/C	9	5	Dox mg/kg		2.33333	1.75		1.42857	1	1.6	1.2	4									2.5	4	1.75	1.5		5.83333	1.83333	0.923077	Dox	5	mg/kg	20	2	10	8
91	59	Toward the next-generation nanomedicines: design of multifunctional multiblock polyurethanes for effective cancer treatment.	2013	https://www.ncbi.nlm.nih.gov/pubmed/?term=10.1021%2Fnn4002769	1	multiblock polyurethane	EGFR low ph	EGFR Ab	75	-90	A431	squamous cell carcinoma	xenograft	nude		4	mg/kg		2.7	2.7	5	1	1	1	1.42857	2.6		2.6						2.4						3.5			PTX	4	mg//kg	30	6	24	15.6
92	60	Locally Trapping the C‐C Chemokine Receptor Type 7 by Gene Delivery Nanoparticle Inhibits Lymphatic Metastasis Prior to Tumor Resection	2019	https://onlinelibrary.wiley.com/doi/full/10.1002/smll.201805182		liposomes DSPE-PEG	Sigma receptor	anisamide ligand	95	40	4T1	Breast	ortotopic xenograft,	BALB/C					10	3.5	1	1.66667	2	1.66667	1	7										7				0			CCR7 trap			20	3	0	21
93	61	Tumor-targeted and nitric oxide-generated nanogels of keratin and hyaluronan for enhanced cancer therapy	2018	https://pubs.rsc.org/en/content/articlelanding/2018/NR/C8NR03265C#fn1		Keratin-HA gels	CD44	Hualuronic Acid	80	-13	4T1	Breast	xenograft	BALB/C		5	Dox mg/kg	150	10	2.84615	1	2	1		2.5	1.65	1.33333					1.25			1.6	1.65				1.8			Dox	5	mg/kg	19	4	20	6.6
94	62	Triple negative breast cancer targeting and killing by EpCAM-directed, plasmonically active nanodrug systems	2017	https://www.ncbi.nlm.nih.gov/pmc/articles/PMC5871908/		silver-coated gold nanorods	EPCAM	EpCam Ab	36		4T1	Breast	xenograft	BALB/C								0.833333	1.66667	0.555556	1.25	4.5										4.5												0	0
95	63	Nanoparticle delivery of a peptide targeting EGFR signaling	2012	https://www.ncbi.nlm.nih.gov/pmc/articles/PMC3229664/		liposomes DSPE-PEG	Sigma receptor	anisamide ligand	140		NCI-H460	Large cell lung carcinoma	xenograft	nude		0.16	mg/kg		9.4	2.35	0.666667	1	1	1	1.33333	4.27273				4.27273										2.35294								0	0
96	64	pH-triggered intracellular release from actively targeting polymer micelles.	2013	https://www.ncbi.nlm.nih.gov/pubmed/?term=10.1016%2Fj.biomaterials.2013.02.071		FA-PECL-cbm-DOX	Folat receptor	Folic Acid	87		4T1	Breast	xenograft	BALB/C	16.7	5	mg/kg		0.823529	1.75	1.25	1	1.625	1.42857	1.17647	4.66667	1.5	1.84615		1.92857		1.8				4.66667				1.5	1	0.3125	Dox	5	mg/kg	21	5	25	23.3333
97	65	Anti-EGFR lipid micellar nanoparticles co-encapsulating quantum dots and paclitaxel for tumor-targeted theranosis	2018	https://pubmed.ncbi.nlm.nih.gov/30307008/		liposomes DSPE-PEG	EGFR	EGFR Ab	40	-2	LS174T	colorectal	xenograft	BALB/c nude		1.25	mg/kg	100	1.85185	1	1.07143		1.25			2.65	2			0.958904				0.941176		1.35135	1.71429	2.65		1.86667			PTX	1.25	mg/kg	13	3	3.75	7.95
98	65	Anti-EGFR lipid micellar nanoparticles co-encapsulating quantum dots and paclitaxel for tumor-targeted theranosis	2018	https://pubmed.ncbi.nlm.nih.gov/30307008/		liposomes DSPE-PEG	EGFR	EGFR aptamer	40	-3	LS174T	colorectal	xenograft	BALB/c nude		1.25	mg/kg	100	1.35417	1.12069	1.2		0.769231			3.15	2			0.753425				1.11765		1.5	1.89286	3.15		1.75			PTX	1.25	mg/kg	13	3	3.75	9.45
99	66	Precise glioma targeting of and penetration by aptamer and peptide dual-functioned nanoparticles	2012	https://pubmed.ncbi.nlm.nih.gov/22484043/		PEG-PCL	nucleolin	AS1411 aptamer and TGN peptide	170	8.8	C6	glioma	Intracranial glioma	BALB/C		6	mg/kg									4.1										4.1					1.875	0.470588	DTX	6	mg/kg		3	18	12.3
100	67	Biodistribution and pharmacokinetics of Mad2 siRNA-loaded EGFR-targeted chitosan nanoparticles in cisplatin sensitive and resistant lung cancer models	2016	https://pubmed.ncbi.nlm.nih.gov/26980454/		chitosan nanoparticles	EGFR	EGFR spec peptide	230	28	A549-DDR	Lung adenocarcinoma	xenograft	nu/nu mice	0.75	3	mg/kg		10	2	0.8	1	2	0.833333	0.833333	4									1.2	2	1.5	4
101	68	Biodistribution and Pharmacokinetics of EGFR-Targeted Thiolated Gelatin Nanoparticles Following Systemic Administration in Pancreatic Tumor-Bearing Mice	2013	https://www.ncbi.nlm.nih.gov/pmc/articles/PMC3651790/		gelatin	EGFR	EGFR peptide	230	-18	Panc-1	pancreas	xenograft	SCID		2	Sci units	100	0.166667	0.166667	1	1.14286	1.42857	1	0.8	3.25714	1.26667	3.25714				2.11111			1.26667	2.11111													0
102	69	Cell-Membrane Immunotherapy Based on Natural Killer Cell Membrane Coated Nanoparticles for the Effective Inhibition of Primary and Abscopal Tumor Growth	2018	https://pubmed.ncbi.nlm.nih.gov/30444351/		TCPP-mPEG−PLGA		Natural killer cell membrane	85	-11.8	4T1	Breast	xenograft	BALB/C		35	mkg	150	4.73333	2.21875	1	1.33333	1	1.49254	1.11111	5.91667										5.91667					5.71429	0.35	photothermal	35	mkg	18	1		5.91667
103	70	Tumor-Targeting, MicroRNA-Silencing Porous Silicon Nanoparticles for Ovarian Cancer Therapy	2019	https://pubmed.ncbi.nlm.nih.gov/31251556/		Silicon	heparin sulphate	CGKRK peptide	180	5	COV-318	Ovarian	xenograft	nude		12.5	mg/kg		14	2.5	2	1.92308	2	2.5	2.77778	2.3					2.3									6				25	mg/kg	10	5		11.5
104	71	Spider Toxin Peptide Lycosin-I Functionalized Gold Nanoparticles for in vivo Tumor Targeting and Therapy	2017	https://www.ncbi.nlm.nih.gov/pmc/articles/PMC5566113/		GNP		lycosin-I peptide	60	-33.3	Hela	cervical	xenograft	BALB/c nude	8.7	10	mg/kg	100	1	2.33	1.66667	2	1.42857	0.5	1	3										3				4.76923			photothermal	10	mg/kg	19	6		18
105	72	A Novel Folate-Targeted Nanoliposomal System of Doxorubicin for Cancer Targeting	2015	https://link.springer.com/article/10.1208/s12249-015-0462-2		liposomes	Folat receptor	Folic acid	200		B16F10	melanoma	xenograft	C57BL/6		6	mg/kg		3	1.3	0.5	3.7037	1.33333	0.5	0.5	3										3				1.5			Dox	6	mg/kg	12	1	6	3
106	73	In vivo targeting and positron emission tomography imaging of tumor vasculature with 66Ga-labeled nano-graphene	2012	https://pubmed.ncbi.nlm.nih.gov/22386918/		graphene PEG conjugates	СD105	CD105 Ab	27	-0.08	4T1	Breast	xenograft	BALB/C		7	MBq		0.622222	0.509091	1	1.27273	1	1	1	1.94			1.94							1.47368
107	74	Targeting intracellular MMPs efficiently inhibits tumor metastasis and angiogenesis	2018	https://pubmed.ncbi.nlm.nih.gov/29774078/		HA-PTX MATT b-casein	CD44	Hualuronic Acid	234	-8.5	4T1	Breast	xenograft	BALB/C		1	IR783 mg/kg		2.4	2.4	1	0.30303	0.5	0.833333	0.909091	1.42857								1.42857
108	75	Clinical scale synthesis of intrinsically radiolabeled and cyclic RGD peptide functionalized 198 Au nanoparticles for targeted cancer therapy	2019	https://pubmed.ncbi.nlm.nih.gov/31255874/		GNP	integrin αvβ3	c(RGDfK)	30	-33	B16F10	melanoma	xenograft	C57BL/6		4	MBq	220	0.466667	0.2	1	1	1	1	1	2.8				2.8
109	76	Targeted Photothermal Ablation of Murine Melanomas with Melanocyte-Stimulating Hormone Analog-Conjugated Hollow Gold Nanospheres	2009	https://www.ncbi.nlm.nih.gov/labs/pmc/articles/PMC2727065/		GNP	MC1R receptor	NDP-MSH peptide	43		B16F10	melanoma	xenograft	nude		40	μCi/mouse		2.6	1.44444	1	0.833333	1	0.714286	0.833333	2.9				2.9
110	77	Design of 5-fluorouracil (5-FU) loaded, folate conjugated peptide linked nanoparticles, a potential new drug carrier for selective targeting of tumor cells	2019	https://www.ncbi.nlm.nih.gov/labs/pmc/articles/PMC6482664/		PLGA	Folat receptor	FA-Pep	118	-28	B16F10	melanoma	xenograft	BALB/C		10	MBq kg–1		34	0.314815	0.823529	1.01852	1	0.6	0.777778	4.04762				4.04762										2			5-FU	25	mg/kg	31	9	225	36.4286
[truncated: 9 more columns]
